# Supplementary material for: The pathogenicity of genetic variants previously associated with left ventricular non‐compaction
Source: Mol Genet Genomic Med. 2015 Dec 20;4(2):135–42. doi: 10.1002/mgg3.182 (PMC4799875; doi:10.1002/mgg3.182)
Supplement: Supplementary file 1 — Table S1. LVNC‐associated genes and variants. [file MGG3-4-135-s001.xlsx]

## Sheet: Supp. Table S1
Gene	OMIM gene ID	Chr.	rsID	Amino acid change	Pathogenicity prediction	Phenotype in functional study	Phenotype of patient	Phenotype of family	Ethnicity	PubMed ID	Reference	ESP positive variant	ExAC positive variant
MYH7	160760	14q12
				p.F252L	D		LVNC	Sporadic	white individuals of western European	18506004	Klaassen et al., 2008	-	-
				p.R281T	VUS		LVNC	LVNC	a large German family	18159245	Budde et al., 2007	-	-
				p.L301Q	D		LVNC	LVNC	Performed in Netherlands	17947214	Hoedemaekers et al., 2007	-	-
				p.R369Q	VUS		LVNC & DCM	Asymptomatic	African American	20530761	Hoedemaekers et al., 2010	-	-
				p.R369Q	VUS		LVNC	-	Performed in Netherlands	20031619	Dellefave et al., 2009	-	-
				p.R369Q	VUS		LVNC	Sporadic	Chinese	24691700	Tian et al., 2015
				p.D545N	VUS		LVNC	LVNC	Performed in Netherlands	17947214	Hoedemaekers et al., 2007	-	-
				p.C905R	D		LVNC	DCM	Performed in Netherlands	22859017	Hoedemaekers et al. 2013	-	-
				p.D955N	D		LVNC	LVNC	Performed in Netherlands	17947214	Hoedemaekers et al., 2007	-	-
				p.R1250W	D		LVNC	LVNC & DCM	African American	20031619	Dellefave et al., 2009	-	-
			rs45451303	p.R1359C	D		LVNC	Sporadic	white individuals of western European	18506004	Klaassen et al., 2008	-	+
			rs267606909	p.A1766T	D		LVNC	Sporadic	white individuals of western European	18506004	Klaassen et al., 2009	-	-
				p.L658V	VUS		LVNC	-	Performed in Netherlands	20530761	Hoedemaekers et al., 2010	-	-
				p.I818N	VUS		LVNC	LVNC	Performed in Netherlands	20530761	Hoedemaekers et al., 2010	-	-
				p.Y1488C	D		LVNC	Asymptomatic	Performed in Netherlands	20530761	Hoedemaekers et al., 2010	-	-
				p.R1925G	D		LVNC	LVNC	Performed in Netherlands	20530761	Hoedemaekers et al., 2010	-	-
				p.N1918K	D		LVNC	LVNC	Performed in Netherlands	20530761	Hoedemaekers et al., 2010	-	-
				p.Y266*	-		LVNC	LVNC	Performed in Netherlands	20530761	Hoedemaekers et al., 2010	-	-
				p.R243H	D		LVNC	LVNC	-	18506004	Klaassen et al., 2008	-	+
				p.M531R	D	Developed HCM and DCM	LVNC	DCM	-	17956225	Kaneda et al., 2008	-	-
			rs397515482	p.Y283D	D		LVNC, Ebstein᾽s anomaly & other CVM	LVNC, Ebstein᾽s anomaly & other CVM	-	21127202	Postma et al., 2011	-	-
				p.Y350N	D		LVNC & Ebstein᾽s anomaly	Sporadic	-	21127202	Postma et al., 2011	-	-
				p.E929K	VUS		LVNC	Sporadic	Chinese	24691700	Tian et al., 2015	-	-
				p.R249G	D		LVNC	Sporadic	Chinese	24691700	Tian et al., 2015	-	-
				p.M439R	D		LVNC, bicuspid aortic valve (BAV) and mild to moderate aortic valvular stenosis	LVNC, bicuspid aortic valve (BAV)	Performed in Canada	25415959	Basu et al., 2014	-	-
				p.L390P	D		LVNC & Ebstein᾽s anomaly	Sporadic		21127202	Postma et al., 2011	-	-
MYBPC3	600958	11p11.2
				p.R820W	D		LVNC & HCM	LVNC	Spain	20542340	Ripoll et al., 2010	-	+
				p.P873L	D		LVNC	Sporadic	white individuals of western European	21551322	Probst et al., 2011	-	+
				p.G5R	VUS		LVNC	Sporadic	white individuals of western European	21551322	Probst et al., 2011	+	+
				p.G490R	D		LVNC	LVNC	white individuals of western European	21551322	Probst et al., 2011	+	+
				p.L1200P	VUS		LVNC	HCM	white male,US	20031619	Dellefave et al., 2009	-	-
				p.G148R	VUS		LVNC, DCM & Cerebral infarction	LVNC & HCM	The Netherlands	20530761	Hoedemaekers et al., 2010	-	+
				p.R502W	D		LVNC	HCM		23642604	Camuglia et al., 2013	+	+
TPM1	191010	15q22.1
			rs199476303	p.K37E	VUS		LVNC	LVNC	Japanese	20965760	Chang et al., 2011	-	-
			rs199476311	p.R160H	VUS		LVNC	Asymptomatic	The Netherlands	20530761	Hoedemaekers et al., 2010	-	-
			rs199476319	p.K248E	VUS		LVNC	LVNC	white individuals of western European	21551322	Probst et al., 2011	-	-
				p.E192K	B		LVNC	Sporadic	white individuals of western European	21551322	Probst et al., 2011	-	-
				p.D84N	VUS	The mutation weakens the binding of tropomyosin to actin by 25%.	LVNC & DCM	DCM	The Netherlands	23147248	Van de Meerakker et al., 2013	-	-
				p.A242V	D			Sporadic		24691700	Tian et al., 2015	-	-
TAZ	300394	Xq28
			rs104894937	p.C118R	D		LVNC, DCM & 3-MGA	Asymptomatic	Japanese	11238270	Ichida et al., 2001	-	-
			rs146934311	p.F128S	D		LVNC & Sever Aortic Regurgitation	Asymptomatic	Guinea-Bissau	19438153	Cortez-Dias et al., 2009	+	+
				p.G195*	-		LVNC, Barth syndrome, Myopathy & Leukopenia	LVNC, Barth syndrome,DCM, ASD & 3-MGA	USA	23031367	Ronvelia et al., 2012	-	-
				p.G197R	D		LVNC	LVNC		9382097	Bleyl et al., 1997	-	-
				p.G197R	D		LVNC	Sporadic		12468278	Chen et al., 2002	-	-
LDB3	605906	10q22.3-q23.2
			rs121908338	p.D117N	B	The mutation attenuated 1(Na) by 27% in human embryonic kidney cells and 32% in neonatal rat cardiomyocytes.	LVNC	Asymptomatic	Caucasian:69-AfricanAmerican:14-Hispanic:13-Asian:4	14662268	Vatta et al., 2003	-	-
		Missmatch		p.D626N	B???		LVNC	LVNC & DCM		16427346	Xing et al., 2006	-	-
		Missmatch		p.D626N	B???		LVNC	LVNC		16427346	Xing et al., 2006	-	-
				p.V55I	VUS		LVNC	Sporadic		16427346	Xing et al., 2006	+	+
TNNT2	191045	1q32
				p.E96K	VUS	Mutant c-TNT mice displayed impaired marker genes of heart failure.	LVNC	LVNC	Germany	20083571	Luedde et al., 2010	-	-
			rs74315380	p.R131W	D	Reduced Ca(2+) sensitivity of activation in ATPase and motility assays.	LVNC	Sporadic	white individuals of western European	18506004	Klaassen et al., 2008	-	+
				p.P87L	VUS		LVNC	Hypertrophy & Trabeculation	The Netherlands	20530761	Hoedemaekers et al., 2010	+	-
				p.R102Q	VUS		LVNC	Sporadic		24691700	Tian et al., 2015	-	-
		ClinVar	rs397516464	p. R141P	D				-	ClinVar	-	-	-
PRDM16	605557	1p36.23-p33
				p.K702*	-	Contractile dysfunction, partial uncoupling of cardiomyocytes and revealed evidence of impaired cardiomyocyte proliferative capacity.	LVNC	Sporadic	Germany, Switzerland & UK	23768516	Arndt et al., 2013	-	-
				p.N816S	VUS		LVNC	Sporadic		23768516	Arndt et al., 2013	-	+
ACTC1	102540	15q14
				p.M271V	VUS		LVNC	LVNC & DCM		20530761	Hoedemaekers et al., 2010	-	-
				p.E101K	D		LVNC	LVNC & HCM		17611253	Monserrat et al., 2007	-	+
				p.I289T	VUS		LVNC	LVNC		25201647	Rodríguez-Serrano et al., 2014	-	-
				p.I329T	VUS		LVNC	Sporadic		24691700	Tian et al., 2015	-	-
MIB1	608677	18q11.2
			rs201850378	p.R530*	-	The mutation reduced ventricular Notch1 activity.	LVNC	LVNC		23314057	Luxán et al., 2013	-	+
			rs200035428	p.V943F	VUS	The mutation reduced ventricular Notch1 activity.	LVNC	LVNC		23314057	Luxán et al., 2013	+	+
DTNA	601239	18q12
			rs104894654	p.P121L	B		LVNC	LVNC & CHD		11238270	Ichida et al., 2001	-	+
MYH7B	609928	20q11.22
			rs186471205	p.R890C	D		LVNC	LVNC		23800289	Esposito et al., 2013	+	+
CASQ2	114251	1p13.1
			rs28730716	p.H244R	VUS		LVNC	LVNC		20530761	Hoedemaekers et al., 2010	+	+
